# Supplementary material for: The RAGE Pathway in Skin Pathology Development: A Comprehensive Review of Its Role and Therapeutic Potential
Source: Int J Mol Sci. 2024 Dec 18;25(24):13570. doi: 10.3390/ijms252413570 (PMC11676465; doi:10.3390/ijms252413570)
Supplement: Supplementary file 1 [file ijms-25-13570-s001.zip]

Archive with 1 entries (1 files):
- ijms-3363947-supplementary.pdf
